# Supplementary material for: Establishment of Canine Oral Mucosal Melanoma Cell Lines and Their Xenogeneic Animal Models
Source: Cells. 2024 Jun 6;13(11):992. doi: 10.3390/cells13110992 (PMC11171988; doi:10.3390/cells13110992)
Supplement: Supplementary file 1 [file cells-13-00992-s001.zip]

Archive with 1 entries (1 files):
- cells-2966573-supplementary.pdf
